# Supplementary material for: Differently Pre-treated Rapeseed Meals Affect in vitro Swine Gut Microbiota Composition
Source: Front Microbiol. 2020 Aug 28;11:570985. doi: 10.3389/fmicb.2020.570985 (PMC7483658; doi:10.3389/fmicb.2020.570985)
Supplement: Supplementary file 1 [file Table_1.xlsx]

## Sheet: Table S1
Table S1 Pairwise permanova results of unweighted UniFrac upon swine gut microbiota fed with ALK, CON, PECT1, PECT2 and CELL
Group 1	Group 2	Permutations	pseudo-F	p-value
ALK	CON	999	2.42113	0.025
ALK	PECT1	999	1.11971	0.298
ALK	PECT2	999	0.839902	0.556
ALK	CELL	999	1.04854	0.336
CON	PECT1	999	1.6063	0.044
CON	PECT2	999	2.48907	0.014
CON	CELL	999	3.65625	0.023
PECT1	PECT2	999	0.806515	0.661
PECT1	CELL	999	2.1041	0.042
PECT2	CELL	999	1.14627	0.303

## Sheet: Table S2
Table S2 Pairwise permanova results of unweighted UniFrac upon swine gut microbiota fed with ALK, CON, PECT1, PECT2 and CELL
Group 1	Group 2	Permutations	pseudo-F	p-value
ALK	CON	999	1.14163	0.31
ALK	PECT1	999	0.682462	0.595
ALK	PECT2	999	0.550412	0.682
ALK	CELL	999	0.67623	0.595
CON	PECT1	999	0.430574	0.906
CON	PECT2	999	1.31052	0.275
CON	CELL	999	2.0325	0.16
PECT1	PECT2	999	0.676017	0.542
PECT1	CELL	999	1.38115	0.254
PECT2	CELL	999	0.559259	0.649

## Sheet: Table S3
Table S3 Significantly different pathways in relative abundance among different time points
Pathways	p-values	p-values (corrected)	Effect size	t0: mean rel. freq. (%)	t0: std. dev. (%)	t24: mean rel. freq. (%)	t24: std. dev. (%)	t48: mean rel. freq. (%)	t48: std. dev. (%)
(5Z)-dodec-5-enoate biosynthesis	0.00371879	0.00371879	0.482361	0.239538	0.069517	0.0871381	0.0494961	0.120719	0.0804933
1,4-dihydroxy-6-naphthoate biosynthesis II	0.00659684	0.00659684	0.373	0.027705	0.00821785	0.0163229	0.0104737	0.0115721	0.00733775
2-methylcitrate cycle I	0.0127066	0.0127066	0.255101	0.000731576	0.00109537	0.00734988	0.00724843	0.0161994	0.0172625
2-methylcitrate cycle II	0.00701948	0.00701948	0.25664	0.000776217	0.001158	0.00754704	0.00730123	0.0162996	0.0172116
3-phenylpropanoate and 3-(3-hydroxyphenyl)propanoate degradation	0.00641515	0.00641515	0.276078	0.000975983	0.00121273	0.0122722	0.0125754	0.025293	0.0248386
3-phenylpropanoate and 3-(3-hydroxyphenyl)propanoate degradation to 2-oxopent-4-enoate	0.00978808	0.00978808	0.266593	0.000511936	0.000675339	0.00735186	0.00781843	0.0167448	0.0174316
3-phenylpropanoate degradation	0.00267684	0.00267684	0.277921	0.000465967	0.000795906	0.00602019	0.00615598	0.0142911	0.0145933
4-aminobutanoate degradation V	0.00293088	0.00293088	0.350382	0.0984873	0.0159688	0.11321	0.0291672	0.137749	0.0187882
4-deoxy-L-threo-hex-4-enopyranuronate degradation	0.0198986	0.0198986	0.213369	0.181258	0.0208275	0.144568	0.0178844	0.16327	0.0415714
8-amino-7-oxononanoate biosynthesis I	0.00432024	0.00432024	0.397919	0.121812	0.0269533	0.0621019	0.0278995	0.0728092	0.0395254
adenosine deoxyribonucleotides de novo biosynthesis II	0.00841468	0.00841468	0.364453	0.692222	0.0921323	0.518919	0.122047	0.501107	0.124458
aerobic respiration I (cytochrome c)	0.00712915	0.00712915	0.474539	0.264679	0.143841	0.0690011	0.0559619	0.0623547	0.0737312
allantoin degradation IV (anaerobic)	0.000881831	0.000881831	0.44925	0.00807542	0.00949233	0.0616865	0.0315678	0.082089	0.0499654
allantoin degradation to glyoxylate III	0.000911882	0.000911882	0.445888	0.00677908	0.00820175	0.0544076	0.0283779	0.0724337	0.0445793
anhydromuropeptides recycling	0.0242442	0.0242442	0.246151	0.344461	0.0868337	0.212637	0.0789157	0.223057	0.138309
arginine, ornithine and proline interconversion	0.00012341	0.00012341	0.691806	0.0846297	0.0337456	0.259951	0.0576267	0.320348	0.0943265
aspartate superpathway	0.0153542	0.0153542	0.241452	0.39995	0.0396103	0.460293	0.030803	0.45391	0.0662362
biotin biosynthesis I	0.00518999	0.00518999	0.388572	0.136749	0.028493	0.0722135	0.0323167	0.0830554	0.0436123
catechol degradation I (meta-cleavage pathway)	0.0265175	0.0265175	0.207404	0.00116407	0.00127853	0.00649263	0.00435776	0.00651561	0.00721292
chorismate biosynthesis II (archaea)	0.014459	0.014459	0.272375	0.00244859	0.00326222	0.0168196	0.0140284	0.0140726	0.0101737
cinnamate and 3-hydroxycinnamate degradation to 2-oxopent-4-enoate	0.00978808	0.00978808	0.266593	0.000511936	0.000675339	0.00735186	0.00781843	0.0167448	0.0174316
cis-vaccenate biosynthesis	0.0233216	0.0233216	0.318591	0.922794	0.0236611	0.869495	0.0535147	0.822403	0.0858367
CMP-3-deoxy-D-manno-octulosonate biosynthesis I	0.00366023	0.00366023	0.40577	0.324401	0.0502865	0.215853	0.0643329	0.229629	0.0596773
CMP-legionaminate biosynthesis I	0.00576931	0.00576931	0.332045	0.12956	0.0329813	0.0885566	0.0177904	0.0718056	0.0463455
colanic acid building blocks biosynthesis	0.00792492	0.00792492	0.357806	0.387703	0.0704082	0.270799	0.0605391	0.284445	0.0777453
D-galactarate degradation I	0.000464885	0.000464885	0.441698	0.00200851	0.00177162	0.0214744	0.0120744	0.0376894	0.0256497
D-galacturonate degradation I	0.0303844	0.0303844	0.189358	0.278252	0.0683079	0.222386	0.0387519	0.227795	0.0442823
D-glucarate degradation I	0.00307925	0.00307925	0.403938	0.00454419	0.00236002	0.0224209	0.0121969	0.0376894	0.0256497
enterobacterial common antigen biosynthesis	0.00787819	0.00787819	0.260439	0.00134242	0.00109902	0.0130133	0.0121087	0.0253299	0.0258716
enterobactin biosynthesis	0.00686451	0.00686451	0.270994	0.00434294	0.00428303	0.0361566	0.0321899	0.0633676	0.0603411
fatty acid elongation -- saturated	0.0046197	0.0046197	0.35802	0.498954	0.0777648	0.321023	0.102289	0.337409	0.134803
GDP-mannose biosynthesis	0.00702927	0.00702927	0.390944	0.518278	0.0887782	0.375865	0.0605821	0.387217	0.0892597
gluconeogenesis I	0.0131237	0.0131237	0.278453	0.740832	0.0300799	0.675442	0.045228	0.660945	0.0802302
glycogen degradation I (bacterial)	0.0400072	0.0400072	0.254777	0.720418	0.0627588	0.669856	0.0507544	0.617429	0.0948649
glyoxylate cycle	0.00621289	0.00621289	0.255877	0.00214007	0.00182899	0.0174527	0.0158024	0.031042	0.0310321
gondoate biosynthesis (anaerobic)	0.0397961	0.0397961	0.267411	0.947366	0.0245806	0.893075	0.055693	0.855527	0.0893057
guanosine deoxyribonucleotides de novo biosynthesis II	0.00841468	0.00841468	0.364453	0.692222	0.0921323	0.518919	0.122047	0.501107	0.124458
heterolactic fermentation	0.0303844	0.0303844	0.235231	0.166391	0.0132986	0.153013	0.0332832	0.12741	0.0355883
incomplete reductive TCA cycle	0.0216947	0.0216947	0.265672	0.485749	0.064425	0.371722	0.0631702	0.392511	0.110663
inosine-5'-phosphate biosynthesis III	0.0238204	0.0238204	0.290361	0.150599	0.0305198	0.10232	0.038182	0.0936583	0.0470316
Kdo transfer to lipid IVA III (Chlamydia)	0.00143732	0.00143732	0.542099	0.232023	0.0511792	0.115569	0.0398179	0.12191	0.0551256
L-arginine biosynthesis III (via N-acetyl-L-citrulline)	0.00222592	0.00222592	0.352227	0.256164	0.0308815	0.155304	0.0451122	0.181421	0.0842031
L-arginine degradation II (AST pathway)	0.0103767	0.0103767	0.24778	0.000960985	0.000864979	0.00850073	0.0081851	0.0163463	0.0170765
L-lysine fermentation to acetate and butanoate	0.000220858	0.000220858	0.497141	0.0379527	0.0122212	0.111728	0.0493454	0.178582	0.0861729
L-methionine biosynthesis III	0.00528234	0.00528234	0.301852	0.201063	0.0273544	0.257144	0.060585	0.270411	0.0430036
L-tyrosine degradation I	0.00316061	0.00316061	0.493207	0.0357815	0.0197936	0.00862124	0.0076374	0.00614051	0.0102757
lactose and galactose degradation I	0.00263658	0.00263658	0.308365	0.0321366	0.0198121	0.0197265	0.00693791	0.0112539	0.0073618
lipid IVA biosynthesis	0.00329269	0.00329269	0.491485	0.277613	0.0537044	0.158676	0.0518219	0.168023	0.0590013
mannan degradation	0.00264539	0.00264539	0.454787	0.0735936	0.0249642	0.018498	0.0204791	0.0298058	0.031428
methanogenesis from acetate	0.0107714	0.0107714	0.417256	0.0660865	0.0258322	0.0463425	0.0294497	0.0184158	0.00823951
mycolate biosynthesis	0.00432024	0.00432024	0.480847	0.262629	0.0718181	0.0993299	0.0552192	0.137114	0.0870257
myo-, chiro- and scillo-inositol degradation	0.0443163	0.0443163	0.234603	0.00332568	0.00170248	0.00922256	0.00774438	0.0158126	0.0138469
myo-inositol degradation I	0.004396	0.004396	0.269579	0.000767033	0.000738938	0.00706292	0.00685412	0.014535	0.014488
nitrate reduction VI (assimilatory)	6.82323e-05	6.82323e-05	0.735666	0.095611	0.0219585	0.0473574	0.023069	0.0197675	0.00668165
norspermidine biosynthesis	0.0056865	0.0056865	0.274414	0.00139995	0.0014358	0.0141456	0.012894	0.0265754	0.0258778
oleate biosynthesis IV (anaerobic)	0.00371879	0.00371879	0.482308	0.268941	0.0765264	0.0995038	0.0564936	0.136962	0.0892077
palmitate biosynthesis II (bacteria and plants)	0.00152077	0.00152077	0.61664	0.305283	0.0795302	0.116666	0.0616417	0.126531	0.0623649
palmitoleate biosynthesis I (from (5Z)-dodec-5-enoate)	0.00371879	0.00371879	0.481856	0.241392	0.0701589	0.087198	0.0503396	0.121597	0.0814475
pentose phosphate pathway	0.00890324	0.00890324	0.402712	0.188865	0.024544	0.151363	0.0301352	0.125216	0.0390596
peptidoglycan biosynthesis II (staphylococci)	0.00293088	0.00293088	0.382084	0.0823879	0.0288815	0.0596429	0.0256166	0.0342481	0.0196331
peptidoglycan maturation (meso-diaminopimelate containing)	0.021091	0.021091	0.322671	0.606552	0.11569	0.783597	0.126729	0.782293	0.118742
polymyxin resistance	0.0176249	0.0176249	0.247913	0.00101876	0.00101008	0.00811854	0.00764861	0.0163079	0.0171945
purine nucleobases degradation I (anaerobic)	0.0424048	0.0424048	0.284019	0.179391	0.026552	0.3013	0.0830452	0.282286	0.118689
pyrimidine deoxyribonucleosides salvage	0.0430833	0.0430833	0.194968	0.434459	0.0839515	0.352335	0.0620546	0.388534	0.0555898
pyrimidine deoxyribonucleotide phosphorylation	0.0467242	0.0467242	0.0995488	0.325737	0.0414381	0.37428	0.10564	0.391482	0.0902913
pyrimidine deoxyribonucleotides de novo biosynthesis II	0.00475192	0.00475192	0.198448	0.446886	0.0143117	0.507536	0.0949555	0.531383	0.0781641
pyruvate fermentation to acetone	0.000179362	0.000179362	0.606574	0.175327	0.0344857	0.311791	0.0953785	0.451476	0.12019
pyruvate fermentation to propanoate I	0.00354586	0.00354586	0.413784	0.313708	0.0457503	0.190088	0.0608381	0.20645	0.0835563
reductive TCA cycle I	0.041737	0.041737	0.187288	0.327493	0.0596882	0.265039	0.0577673	0.256669	0.0780966
stearate biosynthesis II (bacteria and plants)	0.00447535	0.00447535	0.475977	0.238559	0.0684071	0.0870696	0.0503463	0.121719	0.0815961
sucrose degradation IV (sucrose phosphorylase)	0.0225928	0.0225928	0.320197	0.133521	0.0309707	0.0847327	0.0273977	0.0766104	0.0480985
sulfoglycolysis	0.0151624	0.0151624	0.257142	0.000539136	0.00058463	0.00675193	0.00703933	0.0159219	0.017208
superpathway of 2,3-butanediol biosynthesis	0.000652027	0.000652027	0.551973	0.00440246	0.00204867	0.00281677	0.00163748	0.000256732	0.000474643
superpathway of adenosine nucleotides de novo biosynthesis I	0.00394165	0.00394165	0.384601	0.864626	0.030237	0.795503	0.0635392	0.784792	0.0325169
superpathway of adenosine nucleotides de novo biosynthesis II	0.00318981	0.00318981	0.357512	0.819062	0.0531846	0.703927	0.0915371	0.681335	0.0916616
superpathway of arginine and polyamine biosynthesis	0.00152884	0.00152884	0.407063	0.252256	0.0299092	0.174762	0.0447076	0.167153	0.0597253
superpathway of D-glucarate and D-galactarate degradation	0.000464885	0.000464885	0.441698	0.00200851	0.00177162	0.0214744	0.0120744	0.0376894	0.0256497
superpathway of demethylmenaquinol-6 biosynthesis I	0.0126243	0.0126243	0.276518	0.00971765	0.00522537	0.0383045	0.0279853	0.0484073	0.0360103
superpathway of demethylmenaquinol-9 biosynthesis	0.0126243	0.0126243	0.276518	0.00971765	0.00522537	0.0383045	0.0279853	0.0484073	0.0360103
superpathway of fatty acid biosynthesis initiation (E. coli)	0.00432024	0.00432024	0.479693	0.207191	0.0607464	0.0737964	0.0429326	0.103963	0.0712877
superpathway of GDP-mannose-derived O-antigen building blocks biosynthesis	0.0074374	0.0074374	0.363605	0.356898	0.0791719	0.235331	0.0590915	0.249533	0.0755297
superpathway of geranylgeranyldiphosphate biosynthesis I (via mevalonate)	0.0459074	0.0459074	0.248376	0.0310751	0.0143103	0.0246418	0.0101127	0.0155295	0.00788864
superpathway of glycerol degradation to 1,3-propanediol	0.0415901	0.0415901	0.244249	0.00403971	0.00195601	0.0164804	0.0123113	0.0259038	0.0242667
superpathway of glycol metabolism and degradation	0.0126243	0.0126243	0.249202	0.00194285	0.00163331	0.0146461	0.0130644	0.0254482	0.0257052
superpathway of glycolysis, pyruvate dehydrogenase, TCA, and glyoxylate bypass	0.00620326	0.00620326	0.272465	0.00591391	0.00555368	0.0464592	0.0396543	0.0749781	0.069493
superpathway of glyoxylate bypass and TCA	0.00620326	0.00620326	0.266336	0.00298585	0.00281873	0.024737	0.021774	0.0419846	0.0402746
superpathway of histidine, purine, and pyrimidine biosynthesis	0.0180909	0.0180909	0.313834	0.313983	0.0430935	0.217619	0.0472748	0.203441	0.108295
superpathway of L-arginine and L-ornithine degradation	0.00783954	0.00783954	0.27369	0.00148229	0.00151498	0.0141744	0.0127986	0.0257107	0.0247669
superpathway of L-arginine, putrescine, and 4-aminobutanoate degradation	0.00783954	0.00783954	0.27369	0.00148229	0.00151498	0.0141744	0.0127986	0.0257107	0.0247669
superpathway of L-lysine, L-threonine and L-methionine biosynthesis I	0.0487444	0.0487444	0.224807	0.466593	0.0392195	0.505991	0.0245372	0.50768	0.0398445
superpathway of L-threonine metabolism	0.0161519	0.0161519	0.261539	0.00267855	0.00270676	0.0239182	0.0233459	0.0436277	0.042615
superpathway of L-tryptophan biosynthesis	0.00934921	0.00934921	0.27702	0.00490396	0.00667812	0.0668011	0.0642275	0.124518	0.120449
superpathway of menaquinol-10 biosynthesis	0.0123164	0.0123164	0.282161	0.0141852	0.00741322	0.0497819	0.0340425	0.0595996	0.0411274
superpathway of menaquinol-6 biosynthesis I	0.0123164	0.0123164	0.282161	0.0141852	0.00741322	0.0497819	0.0340425	0.0595996	0.0411274
superpathway of menaquinol-8 biosynthesis II	0.0134518	0.0134518	0.335883	0.0609393	0.0155931	0.0379097	0.0224737	0.0290619	0.0179629
superpathway of menaquinol-9 biosynthesis	0.0123164	0.0123164	0.282161	0.0141852	0.00741322	0.0497819	0.0340425	0.0595996	0.0411274
superpathway of N-acetylglucosamine, N-acetylmannosamine and N-acetylneuraminate degradation	0.00214878	0.00214878	0.404309	0.178094	0.0346019	0.136963	0.0368251	0.104595	0.0380145
superpathway of N-acetylneuraminate degradation	0.00701689	0.00701689	0.347445	0.350071	0.0491032	0.309923	0.0571467	0.249148	0.0634141
superpathway of ornithine degradation	0.0197382	0.0197382	0.250846	0.00178984	0.00196745	0.0142118	0.0131825	0.0267138	0.0273856
superpathway of polyamine biosynthesis I	0.0113166	0.0113166	0.335834	0.168252	0.0258567	0.126691	0.0411245	0.106528	0.0394773
superpathway of polyamine biosynthesis II	0.00211121	0.00211121	0.467256	0.161351	0.0175914	0.099737	0.0394513	0.0962372	0.0345382
superpathway of pyrimidine deoxyribonucleotides de novo biosynthesis (E. coli)	0.0459074	0.0459074	0.0932548	0.437709	0.0174046	0.470295	0.0837822	0.486994	0.0699696
superpathway of pyrimidine ribonucleotides de novo biosynthesis	0.041737	0.041737	0.0437206	0.552408	0.0491034	0.589362	0.133171	0.603704	0.102442
superpathway of taurine degradation	0.0154228	0.0154228	0.26803	0.00152364	0.00124545	0.012069	0.0104667	0.0139577	0.0115807
superpathway of tetrahydrofolate biosynthesis	0.00659684	0.00659684	0.334682	0.424636	0.077409	0.294194	0.111147	0.2775	0.0863665
superpathway of tetrahydrofolate biosynthesis and salvage	0.00659684	0.00659684	0.330143	0.501882	0.0744556	0.367244	0.120259	0.351112	0.0883421
superpathway of thiamin diphosphate biosynthesis I	0.0207956	0.0207956	0.290932	0.354082	0.0572029	0.26964	0.0673911	0.265304	0.0663122
superpathway of UDP-N-acetylglucosamine-derived O-antigen building blocks biosynthesis	0.00063186	0.00063186	0.583051	0.0991225	0.040313	0.259802	0.0804336	0.313297	0.0983665
taxadiene biosynthesis (engineered)	0.027918	0.027918	0.260834	0.593926	0.0371215	0.659184	0.0614421	0.66795	0.0641743
TCA cycle I (prokaryotic)	0.00202371	0.00202371	0.452233	0.422276	0.0365743	0.271186	0.0618904	0.279387	0.110992
TCA cycle IV (2-oxoglutarate decarboxylase)	0.00552143	0.00552143	0.295355	0.0130807	0.0123074	0.0684192	0.0486075	0.0903858	0.0711155
TCA cycle V (2-oxoglutarate:ferredoxin oxidoreductase)	0.000987203	0.000987203	0.480115	0.466415	0.0503522	0.29024	0.0736576	0.295181	0.117619
teichoic acid (poly-glycerol) biosynthesis	0.000786319	0.000786319	0.433522	0.0245518	0.0088317	0.082064	0.0350042	0.113121	0.0630424
thiazole biosynthesis II (Bacillus)	0.0350503	0.0350503	0.334166	0.0711309	0.0245299	0.159691	0.0707045	0.17205	0.0804615
UDP-2,3-diacetamido-2,3-dideoxy-&alpha;-D-mannuronate biosynthesis	0.00174505	0.00174505	0.341171	0.00895438	0.00608084	0.0328831	0.0177066	0.0299008	0.017499
UDP-N-acetyl-D-glucosamine biosynthesis I	0.0319225	0.0319225	0.275027	0.623979	0.080902	0.730395	0.0776523	0.722701	0.0774026

## Sheet: Table S4
Table S4 Significantly different enzymes in relative abundance among different time points
EO numbers	p-values	p-values (corrected)	Effect size	t0: mean rel. freq. (%)	t0: std. dev. (%)	t24: mean rel. freq. (%)	t24: std. dev. (%)	t48: mean rel. freq. (%)	t48: std. dev. (%)
EC:1.1.1.133	0.00500129	0.00500129	0.537453	0.142655	0.0329282	0.0915075	0.0272317	0.0758384	0.0166079
EC:1.1.1.205	0.0155999	0.0155999	0.27135	0.212256	0.00624975	0.220902	0.00504229	0.219931	0.00748212
EC:1.1.1.22	0.00576931	0.00576931	0.508553	0.108329	0.0212235	0.0734172	0.0158785	0.0646748	0.0181248
EC:1.1.1.25	0.0472213	0.0472213	0.280721	0.231499	0.0101732	0.245904	0.0138981	0.250967	0.0150389
EC:1.1.1.267	0.0491762	0.0491762	0.265506	0.204041	0.00728576	0.209816	0.00586376	0.212899	0.00493829
EC:1.1.1.3	0.000459991	0.000459991	0.517248	0.210912	0.00247369	0.220974	0.00489947	0.22288	0.00686034
EC:1.1.1.38	0.000709861	0.000709861	0.531505	0.151989	0.0109476	0.186455	0.0144309	0.190623	0.021554
EC:1.1.1.85	0.0099671	0.0099671	0.325113	0.187608	0.0120308	0.173919	0.0115096	0.162433	0.0195519
EC:1.1.1.94	0.0411523	0.0411523	0.216883	0.209538	0.00481732	0.202899	0.00706813	0.198694	0.0119459
EC:1.1.1.95	0.00480247	0.00480247	0.410975	0.325861	0.019595	0.356089	0.0173531	0.367022	0.024858
EC:1.1.5.3	0.00518999	0.00518999	0.374418	0.145037	0.0239783	0.17673	0.0157422	0.185486	0.0262797
EC:1.11.1.9	0.0472213	0.0472213	0.258985	0.151957	0.0176179	0.15866	0.0176196	0.175236	0.0141751
EC:1.15.1.2	0.0113166	0.0113166	0.374389	0.157446	0.0175223	0.179363	0.0146262	0.187371	0.016767
EC:1.17.1.8	0.000170119	0.000170119	0.672013	0.210912	0.00247369	0.225161	0.00556621	0.225613	0.00557871
EC:1.17.4.1	0.0320353	0.0320353	0.289048	0.16317	0.031321	0.1109	0.0357915	0.111602	0.0464605
EC:1.17.7.1	0.0491762	0.0491762	0.265506	0.204041	0.00728576	0.209816	0.00586376	0.212899	0.00493829
EC:1.17.7.3	0.0491762	0.0491762	0.265506	0.204041	0.00728576	0.209816	0.00586376	0.212899	0.00493829
EC:1.18.1.2	0.00272643	0.00272643	0.412773	0.16291	0.0152334	0.199956	0.0247633	0.209681	0.0297939
EC:1.2.1.11	0.0150592	0.0150592	0.239609	0.210912	0.00247369	0.216787	0.00395194	0.215655	0.00631836
EC:1.2.1.12	4.93236e-05	4.93236e-05	0.712108	0.220485	0.00573705	0.254245	0.0152669	0.277681	0.0200615
EC:1.20.4.1	0.00197088	0.00197088	0.353607	0.18349	0.00980284	0.205642	0.0158853	0.21141	0.021115
EC:1.3.1.12	0.0412977	0.0412977	0.214617	0.165661	0.0133958	0.180722	0.014328	0.181803	0.0145332
EC:1.3.1.14	0.0473882	0.0473882	0.219192	0.194456	0.00662538	0.207102	0.0062812	0.201652	0.0142588
EC:1.3.1.9	0.0303844	0.0303844	0.154372	0.20683	0.00538917	0.191987	0.0119779	0.191896	0.0252382
EC:1.3.5.1	0.0049749	0.0049749	0.429415	0.145288	0.0305483	0.0900264	0.0250872	0.0929804	0.0317135
EC:1.3.5.4	0.00928818	0.00928818	0.376705	0.216622	0.0358718	0.156551	0.0433156	0.146637	0.0397838
EC:1.4.1.13	0.0275269	0.0275269	0.257037	0.412295	0.0136923	0.394974	0.0142965	0.392561	0.0166734
EC:1.4.1.14	0.0275269	0.0275269	0.257037	0.412295	0.0136923	0.394974	0.0142965	0.392561	0.0166734
EC:1.4.3.16	0.0343769	0.0343769	0.181152	0.146447	0.0176309	0.125371	0.023325	0.117464	0.0342681
EC:1.5.1.2	0.00440487	0.00440487	0.428971	0.184852	0.010608	0.202911	0.0113176	0.204403	0.00864168
EC:1.5.1.20	0.00690639	0.00690639	0.34426	0.177991	0.0120289	0.164137	0.0160418	0.152526	0.014735
EC:1.5.1.3	0.00476871	0.00476871	0.321195	0.153275	0.0197687	0.170959	0.0190005	0.181987	0.011616
EC:1.6.5.3	0.0123164	0.0123164	0.368436	0.841843	0.170838	0.581492	0.126463	0.621667	0.148909
EC:1.7.99.1	0.00396256	0.00396256	0.409427	0.180766	0.0110655	0.207285	0.0188134	0.213248	0.0196509
EC:2.1.1.176	0.000694996	0.000694996	0.60733	0.16706	0.0125762	0.196096	0.0137964	0.200309	0.00867611
EC:2.1.1.182	0.0150592	0.0150592	0.239609	0.210912	0.00247369	0.216787	0.00395194	0.215655	0.00631836
EC:2.1.1.185	0.00831143	0.00831143	0.388372	0.180729	0.0144518	0.204248	0.0158522	0.204342	0.0110865
EC:2.1.1.191	0.0028393	0.0028393	0.450978	0.245263	0.014882	0.218288	0.011733	0.208736	0.0226847
EC:2.1.1.193	0.0101266	0.0101266	0.213062	0.159087	0.0310109	0.127602	0.0361397	0.121112	0.0279303
EC:2.1.1.198	0.00459532	0.00459532	0.359091	0.221871	0.00962914	0.19595	0.0150644	0.186152	0.0299366
EC:2.1.1.207	0.0412977	0.0412977	0.27799	0.154702	0.0196081	0.178147	0.014146	0.177902	0.0189034
EC:2.1.1.226	0.000964826	0.000964826	0.476757	0.153333	0.0134571	0.18767	0.0152332	0.184717	0.0195364
EC:2.1.1.227	0.000964826	0.000964826	0.476757	0.153333	0.0134571	0.18767	0.0152332	0.184717	0.0195364
EC:2.1.1.45	0.00690639	0.00690639	0.273192	0.124465	0.0256921	0.151476	0.0289207	0.160812	0.0199844
EC:2.1.2.2	7.89885e-05	7.89885e-05	0.7069	0.210912	0.00247369	0.216787	0.00395194	0.222791	0.00274244
EC:2.1.3.2	0.0119737	0.0119737	0.275907	0.209541	0.00492078	0.216787	0.00395194	0.215655	0.00631836
EC:2.1.3.3	0.0034716	0.0034716	0.423394	0.140936	0.0229589	0.173784	0.019004	0.177701	0.014905
EC:2.3.1.129	0.00599756	0.00599756	0.433224	0.119272	0.0276206	0.0665735	0.0271134	0.076144	0.0237519
EC:2.3.1.15	0.0207956	0.0207956	0.287146	0.362603	0.0585962	0.431422	0.0557401	0.437655	0.045519
EC:2.3.1.179	0.00358358	0.00358358	0.433613	0.217803	0.0145809	0.201724	0.0139173	0.18771	0.0136418
EC:2.3.1.39	0.000574459	0.000574459	0.333947	0.198584	0.00254826	0.186436	0.00970313	0.180676	0.0152565
EC:2.3.1.51	0.0273334	0.0273334	0.120735	0.212606	0.0463715	0.185674	0.0440395	0.17703	0.0304084
EC:2.3.1.79	0.00716698	0.00716698	0.446132	0.122106	0.0344144	0.0722247	0.0288254	0.056545	0.0299145
EC:2.3.1.8	0.0043662	0.0043662	0.407559	0.206783	0.00656004	0.218131	0.00572387	0.218439	0.00724417
EC:2.3.1.9	0.000320993	0.000320993	0.65392	0.136882	0.0149409	0.179495	0.0190405	0.200121	0.0226967
EC:2.4.1.18	0.00476871	0.00476871	0.387283	0.246607	0.0113731	0.227824	0.0119193	0.221145	0.0167346
EC:2.4.1.227	0.0150592	0.0150592	0.239609	0.210912	0.00247369	0.216787	0.00395194	0.215655	0.00631836
EC:2.4.1.83	0.0135949	0.0135949	0.398564	0.126179	0.0305437	0.0858928	0.0216618	0.0843588	0.0171795
EC:2.4.2.8	0.00581015	0.00581015	0.377688	0.210912	0.00247369	0.219557	0.00396602	0.215655	0.00631836
EC:2.4.2.9	0.0474718	0.0474718	0.141036	0.292877	0.0341495	0.319895	0.0323087	0.317655	0.0229879
EC:2.4.99.17	0.0478923	0.0478923	0.262363	0.249327	0.0147159	0.229299	0.0124877	0.238202	0.0139188
EC:2.5.1.1	0.0150592	0.0150592	0.239609	0.210912	0.00247369	0.216787	0.00395194	0.215655	0.00631836
EC:2.5.1.10	0.0150592	0.0150592	0.239609	0.210912	0.00247369	0.216787	0.00395194	0.215655	0.00631836
EC:2.5.1.31	0.0150592	0.0150592	0.239609	0.210912	0.00247369	0.216787	0.00395194	0.215655	0.00631836
EC:2.6.1.1	0.000985463	0.000985463	0.533834	0.294308	0.0277381	0.332524	0.0287727	0.359879	0.0172387
EC:2.6.1.16	0.0188731	0.0188731	0.310164	0.21228	0.0040869	0.219557	0.00396602	0.218572	0.00607457
EC:2.6.1.52	0.0141827	0.0141827	0.310289	0.197178	0.00876891	0.201489	0.00810955	0.210104	0.00706428
EC:2.6.1.83	0.000317614	0.000317614	0.413642	0.149214	0.0137355	0.149017	0.0139484	0.127446	0.00778138
EC:2.6.1.9	0.00322374	0.00322374	0.420066	0.19717	0.0103683	0.208428	0.00879111	0.217241	0.00973054
EC:2.7.1.11	0.00372536	0.00372536	0.410931	0.359114	0.039686	0.320712	0.0268147	0.298342	0.0203599
EC:2.7.1.23	0.0150592	0.0150592	0.239609	0.210912	0.00247369	0.216787	0.00395194	0.215655	0.00631836
EC:2.7.1.24	0.00366023	0.00366023	0.4173	0.23422	0.0116985	0.213966	0.0123892	0.215704	0.00784719
EC:2.7.1.30	0.0238204	0.0238204	0.209429	0.187358	0.043074	0.23008	0.0400133	0.226386	0.0278195
EC:2.7.1.33	0.0232394	0.0232394	0.141158	0.255892	0.0343764	0.285237	0.0430207	0.289435	0.0321196
EC:2.7.1.39	0.00125702	0.00125702	0.51207	0.140977	0.0164951	0.175158	0.0154008	0.17916	0.0181654
EC:2.7.1.4	0.0138857	0.0138857	0.262425	0.182135	0.0107113	0.162794	0.0215566	0.157087	0.0197307
EC:2.7.1.40	0.0491762	0.0491762	0.238387	0.21228	0.0040869	0.205719	0.00650473	0.204442	0.0073482
EC:2.7.1.45	0.0198285	0.0198285	0.286048	0.137182	0.0340172	0.0999068	0.0323425	0.0955634	0.0202359
EC:2.7.1.48	0.0320353	0.0320353	0.265071	0.212574	0.0429493	0.158065	0.0423311	0.165844	0.0344011
EC:2.7.1.6	0.0156826	0.0156826	0.227691	0.161544	0.0136833	0.144646	0.0230678	0.132749	0.0264749
EC:2.7.2.4	0.0487444	0.0487444	0.250854	0.283594	0.0175147	0.259769	0.0146366	0.263782	0.0212325
EC:2.7.4.22	0.0150592	0.0150592	0.239609	0.210912	0.00247369	0.216787	0.00395194	0.215655	0.00631836
EC:2.7.4.3	0.00037225	0.00037225	0.476517	0.210912	0.00247369	0.222271	0.00655854	0.225491	0.00893
EC:2.7.6.2	0.00415582	0.00415582	0.468557	0.175268	0.0119073	0.19454	0.0113584	0.200138	0.010739
EC:2.7.7.13	0.00690639	0.00690639	0.439843	0.119312	0.0332517	0.062399	0.0269517	0.0676033	0.0262593
EC:2.7.7.18	0.0216947	0.0216947	0.200288	0.210912	0.00247369	0.215404	0.00329166	0.215655	0.00631836
EC:2.7.7.27	0.0411523	0.0411523	0.29434	0.292952	0.0310873	0.336604	0.024773	0.328639	0.0317989
EC:2.7.7.3	0.0150592	0.0150592	0.239609	0.210912	0.00247369	0.216787	0.00395194	0.215655	0.00631836
EC:2.7.7.6	0.00217163	0.00217163	0.543023	0.779191	0.0238437	0.829747	0.0200964	0.831976	0.0229693
EC:2.7.7.7	0.0202169	0.0202169	0.327388	1.91636	0.0336793	1.87027	0.0382285	1.86235	0.0300114
EC:2.7.7.72	0.00232216	0.00232216	0.434209	0.136912	0.0129304	0.166939	0.0170613	0.160954	0.0141408
EC:2.7.7.85	0.00396256	0.00396256	0.380285	0.153333	0.0134571	0.180817	0.0144631	0.177646	0.0186172
EC:2.7.8.13	0.0150592	0.0150592	0.239609	0.210912	0.00247369	0.216787	0.00395194	0.215655	0.00631836
EC:2.7.8.5	0.0049749	0.0049749	0.341139	0.138256	0.0153767	0.16819	0.0211204	0.16495	0.018969
EC:2.8.4.3	0.00366023	0.00366023	0.386755	0.208161	0.00594079	0.216787	0.00395194	0.21709	0.00553129
EC:2.8.4.4	0.00293088	0.00293088	0.47763	0.198584	0.00254826	0.20301	0.00519769	0.210174	0.00642741
EC:3.1.1.53	0.00369917	0.00369917	0.503873	0.079513	0.0249145	0.0359729	0.0192342	0.0351149	0.0166948
EC:3.1.11.6	0.0290225	0.0290225	0.254845	0.416324	0.00858827	0.425219	0.00926404	0.428561	0.00862432
EC:3.1.22.4	0.00690639	0.00690639	0.274262	0.162884	0.0159094	0.17656	0.015851	0.18632	0.0151342
EC:3.1.26.11	0.0126243	0.0126243	0.376976	0.109749	0.0284351	0.0790562	0.0244393	0.0674856	0.0130733
EC:3.1.26.3	0.0150592	0.0150592	0.239609	0.210912	0.00247369	0.216787	0.00395194	0.215655	0.00631836
EC:3.1.26.5	0.00324656	0.00324656	0.480205	0.209568	0.00144761	0.216845	0.00638313	0.220007	0.00438188
EC:3.1.3.11	0.00127039	0.00127039	0.531642	0.188973	0.00701988	0.20301	0.00519769	0.208832	0.0103603
EC:3.1.3.16	0.0111975	0.0111975	0.347234	0.277859	0.0315007	0.325563	0.0266698	0.317577	0.0274042
EC:3.1.3.18	0.031754	0.031754	0.258298	0.432851	0.0176304	0.422839	0.0286658	0.398193	0.0263555
EC:3.2.1.1	0.00204524	0.00204524	0.519877	0.169771	0.0174638	0.128129	0.0282452	0.107692	0.0273131
EC:3.2.1.21	0.0100023	0.0100023	0.427277	0.374269	0.0640109	0.273179	0.0667356	0.255124	0.0500318
EC:3.2.1.22	0.0319225	0.0319225	0.267903	0.187569	0.012715	0.161144	0.034997	0.145221	0.0333776
EC:3.2.1.23	0.0111778	0.0111778	0.433895	0.301652	0.0623051	0.215835	0.0459306	0.199223	0.0435213
EC:3.2.1.51	0.00609352	0.00609352	0.419426	0.169991	0.0389649	0.0898677	0.0335815	0.0967529	0.0530359
EC:3.2.1.52	0.0242442	0.0242442	0.274178	0.214982	0.0241794	0.173822	0.0278913	0.170866	0.0430986
EC:3.4.11.9	0.00919041	0.00919041	0.308258	0.254785	0.00886334	0.263866	0.0114569	0.276224	0.0176042
EC:3.4.14.5	0.00536685	0.00536685	0.435424	0.0932231	0.0275909	0.0428595	0.0206595	0.0519116	0.0261008
EC:3.4.15.5	0.00928818	0.00928818	0.340683	0.0891028	0.022603	0.0455645	0.0186156	0.0532949	0.0350868
EC:3.4.16.4	0.0343769	0.0343769	0.264076	0.492184	0.076667	0.425082	0.0847458	0.384675	0.0581083
EC:3.4.21.102	0.0335977	0.0335977	0.294257	0.250976	0.0572388	0.180181	0.0456787	0.192665	0.0385603
EC:3.4.21.88	0.007256	0.007256	0.37492	0.180755	0.0179688	0.218228	0.022149	0.222908	0.0310902
EC:3.5.1.42	0.0228332	0.0228332	0.312584	0.204045	0.00738191	0.209816	0.00586376	0.21426	0.00514788
EC:3.5.2.3	8.02523e-05	8.02523e-05	0.695408	0.210912	0.00247369	0.219557	0.00396602	0.22698	0.00589954
EC:3.5.4.16	0.0253818	0.0253818	0.215237	0.146412	0.0223179	0.161327	0.018866	0.170906	0.0160319
EC:3.5.4.5	0.041737	0.041737	0.156882	0.152259	0.0338996	0.122057	0.0341097	0.125069	0.0257293
EC:3.5.99.10	0.0144861	0.0144861	0.284503	0.262786	0.0297688	0.296497	0.0315322	0.302368	0.0203605
EC:3.5.99.6	0.00191266	0.00191266	0.439945	0.199957	0.0179885	0.157177	0.0293705	0.151125	0.0248552
EC:3.6.1.11	0.0115995	0.0115995	0.371697	0.162859	0.0247295	0.19453	0.0214691	0.204551	0.0229931
EC:3.6.1.13	0.00614749	0.00614749	0.38261	0.217504	0.0422996	0.296178	0.0471926	0.308646	0.0621654
EC:3.6.1.23	0.00970688	0.00970688	0.296092	0.210912	0.00247369	0.218174	0.00431398	0.215655	0.00631836
EC:3.6.1.40	0.0115995	0.0115995	0.371697	0.162859	0.0247295	0.19453	0.0214691	0.204551	0.0229931
EC:3.6.1.66	0.0116611	0.0116611	0.345737	0.257535	0.0164084	0.234721	0.0108902	0.235329	0.0158675
EC:3.6.3.21	0.0454242	0.0454242	0.204777	0.365344	0.0556282	0.420509	0.0447963	0.404392	0.0338834
EC:3.6.3.8	0.00424471	0.00424471	0.378143	0.209632	0.0127181	0.183637	0.0156777	0.176398	0.0244348
EC:3.6.4.12	0.00040371	0.00040371	0.571694	1.95437	0.0205391	1.99929	0.025469	2.03004	0.0331591
EC:4.1.1.20	0.0030576	0.0030576	0.334167	0.21914	0.00470078	0.211244	0.0104268	0.205809	0.00694682
EC:4.1.1.23	0.0256519	0.0256519	0.166605	0.212256	0.00624975	0.219514	0.00547736	0.217014	0.0081812
EC:4.1.1.36	0.0128943	0.0128943	0.212207	0.198584	0.00254826	0.207125	0.00400637	0.205934	0.0116756
EC:4.1.1.96	0.00818055	0.00818055	0.357143	0.101504	0.0240679	0.0652489	0.0242659	0.0620864	0.0236402
EC:4.1.2.13	0.0356111	0.0356111	0.157309	0.351586	0.0611436	0.406324	0.0750921	0.415405	0.0582472
EC:4.1.2.5	0.00104636	0.00104636	0.552414	0.157429	0.0140029	0.18623	0.0150064	0.191723	0.0113382
EC:4.2.1.3	0.00153695	0.00153695	0.521973	0.138201	0.0211703	0.170971	0.0193291	0.183407	0.0133066
EC:4.2.1.33	0.0424796	0.0424796	0.303541	0.368342	0.0252568	0.3451	0.0183701	0.322221	0.0382755
EC:4.2.1.35	0.0424796	0.0424796	0.303541	0.368342	0.0252568	0.3451	0.0183701	0.322221	0.0382755
EC:4.2.1.46	0.000281222	0.000281222	0.623752	0.208199	0.00923869	0.182133	0.0143336	0.167991	0.0145286
EC:4.2.1.59	0.00150742	0.00150742	0.386988	0.216428	0.00886172	0.194819	0.0141733	0.193423	0.0157355
EC:4.2.3.1	0.000877178	0.000877178	0.478546	0.204047	0.00943956	0.218152	0.010781	0.224178	0.00522548
EC:4.2.3.5	0.0150592	0.0150592	0.247589	0.209535	0.00470356	0.215404	0.00329166	0.215655	0.00631836
EC:4.3.2.2	0.0150592	0.0150592	0.239609	0.210912	0.00247369	0.216787	0.00395194	0.215655	0.00631836
EC:4.3.3.7	0.0163896	0.0163896	0.331753	0.253419	0.00710361	0.230571	0.0202373	0.218616	0.0282785
EC:5.1.3.13	0.00919041	0.00919041	0.343511	0.171132	0.0136045	0.155809	0.0171132	0.136845	0.025487
EC:5.1.3.3	0.00371879	0.00371879	0.382845	0.205415	0.0159298	0.173767	0.0249621	0.163837	0.0253619
EC:5.2.1.8	0.00906165	0.00906165	0.402762	0.788018	0.105166	0.602748	0.0899436	0.619504	0.109506
EC:5.3.1.6	0.00343506	0.00343506	0.39764	0.216365	0.00711694	0.227719	0.00971313	0.232487	0.0079251
EC:5.3.1.9	0.0262468	0.0262468	0.224652	0.21228	0.0040869	0.205662	0.00721677	0.204442	0.0073482
EC:5.4.2.10	0.00601876	0.00601876	0.413649	0.160164	0.018404	0.19047	0.0151981	0.191838	0.018417
EC:5.4.99.18	0.0216947	0.0216947	0.200288	0.210912	0.00247369	0.215404	0.00329166	0.215655	0.00631836
EC:5.4.99.23	0.0378119	0.0378119	0.142949	0.445455	0.0488141	0.409438	0.0458701	0.40811	0.0299372
EC:6.1.1.1	0.00970688	0.00970688	0.296092	0.210912	0.00247369	0.218174	0.00431398	0.215655	0.00631836
EC:6.1.1.10	0.0157658	0.0157658	0.269478	0.270974	0.0330297	0.312944	0.0336202	0.3175	0.0366765
EC:6.1.1.11	0.0150592	0.0150592	0.239609	0.210912	0.00247369	0.216787	0.00395194	0.215655	0.00631836
EC:6.1.1.14	0.030925	0.030925	0.161412	0.290132	0.035227	0.317163	0.0317485	0.319213	0.022095
EC:6.1.1.15	0.0150592	0.0150592	0.239609	0.210912	0.00247369	0.216787	0.00395194	0.215655	0.00631836
EC:6.1.1.16	0.0150592	0.0150592	0.239609	0.210912	0.00247369	0.216787	0.00395194	0.215655	0.00631836
EC:6.1.1.17	0.0225928	0.0225928	0.136576	0.262734	0.0366967	0.293524	0.0421489	0.296402	0.0357894
EC:6.1.1.19	0.0150592	0.0150592	0.239609	0.210912	0.00247369	0.216787	0.00395194	0.215655	0.00631836
EC:6.1.1.2	0.000355566	0.000355566	0.553071	0.210912	0.00247369	0.216787	0.00395194	0.221417	0.00480226
EC:6.1.1.20	0.0113566	0.0113566	0.368199	0.420446	0.00631876	0.430765	0.00663852	0.432845	0.00820483
EC:6.1.1.21	0.0150592	0.0150592	0.239609	0.210912	0.00247369	0.216787	0.00395194	0.215655	0.00631836
EC:6.1.1.22	0.0246321	0.0246321	0.215886	0.168443	0.00755645	0.176567	0.0189435	0.18482	0.00843157
EC:6.1.1.3	0.0150592	0.0150592	0.239609	0.210912	0.00247369	0.216787	0.00395194	0.215655	0.00631836
EC:6.1.1.4	0.0150592	0.0150592	0.239609	0.210912	0.00247369	0.216787	0.00395194	0.215655	0.00631836
EC:6.1.1.5	0.0150592	0.0150592	0.239609	0.210912	0.00247369	0.216787	0.00395194	0.215655	0.00631836
EC:6.1.1.6	0.000221639	0.000221639	0.432865	0.232878	0.00536083	0.2722	0.019464	0.287546	0.0409358
EC:6.1.1.7	0.0443163	0.0443163	0.265486	0.279524	0.0197154	0.308301	0.0279613	0.321067	0.0365382
EC:6.1.1.9	0.0150592	0.0150592	0.239609	0.210912	0.00247369	0.216787	0.00395194	0.215655	0.00631836
EC:6.2.1.3	0.016103	0.016103	0.326894	0.208345	0.0328564	0.214402	0.0358673	0.268059	0.0456368
EC:6.3.2.13	0.00307925	0.00307925	0.416664	0.220524	0.00407149	0.232026	0.00814402	0.236826	0.0106596
EC:6.3.2.4	0.000146178	0.000146178	0.61266	0.205409	0.00698408	0.215404	0.00329166	0.221417	0.00480226
EC:6.3.2.5	0.0128943	0.0128943	0.212207	0.198584	0.00254826	0.207125	0.00400637	0.205934	0.0116756
EC:6.3.2.8	0.0150592	0.0150592	0.239609	0.210912	0.00247369	0.216787	0.00395194	0.215655	0.00631836
EC:6.3.2.9	0.00518999	0.00518999	0.326237	0.210912	0.00247369	0.218174	0.00431398	0.217109	0.00622903
EC:6.3.3.1	0.0150592	0.0150592	0.247589	0.209535	0.00470356	0.215404	0.00329166	0.215655	0.00631836
EC:6.3.4.13	0.0216947	0.0216947	0.200288	0.210912	0.00247369	0.215404	0.00329166	0.215655	0.00631836
EC:6.3.4.2	0.041737	0.041737	0.138677	0.199929	0.00632833	0.191847	0.00937179	0.190465	0.0140267
EC:6.3.4.21	0.00373852	0.00373852	0.397621	0.182128	0.00669118	0.198832	0.00695274	0.200321	0.0146984
EC:6.3.4.4	0.0150592	0.0150592	0.239609	0.210912	0.00247369	0.216787	0.00395194	0.215655	0.00631836
EC:6.3.5.2	0.000445618	0.000445618	0.525555	0.210912	0.00247369	0.219557	0.00396602	0.22288	0.00686034
EC:6.3.5.3	0.00373852	0.00373852	0.376069	0.221895	0.00153277	0.233459	0.00908694	0.233906	0.00830174
EC:6.3.5.5	0.000638582	0.000638582	0.597341	0.511004	0.0233859	0.475172	0.0198014	0.451221	0.0167777
EC:6.5.1.2	0.000355566	0.000355566	0.553071	0.210912	0.00247369	0.216787	0.00395194	0.221417	0.00480226
